# Supplementary material for: Efficacy of Water-Soluble Pearl Powder Components Extracted by a CO2 Supercritical Extraction System in Promoting Wound Healing
Source: Materials (Basel). 2021 Aug 9;14(16):4458. doi: 10.3390/ma14164458 (PMC8399097; doi:10.3390/ma14164458)
Supplement: Supplementary file 1 [file materials-14-04458-s001.zip]

Archive with 1 entries (1 files):
- materials-1264371-supplementary.pdf
